# Supplementary material for: ﻿Comparative mitogenomic analysis reveals variations and evolution of ectomycorrhizal fungal Strobilomyces
Source: IMA Fungus. 2025 Feb 17;16:e141848. doi: 10.3897/imafungus.16.141848 (PMC11882025; doi:10.3897/imafungus.16.141848)
Supplement: Supplementary material 1 — Supplementary tables [file imafungus-16-e141848-s001.xlsx]

## Sheet: Table S1
Table S1. Species information used for constructing phylogenetic trees.
Species	Accession number	序列类型
Aureoboletus raphanaceus	OQ674793	mitogenome
Boletus bicolor	MW308599	mitogenome
Boletus edulis	MW308609	mitogenome
Boletus sp.	MW308606	mitogenome
Boletus sp.	MW308608	mitogenome
Boletus speciosus	MW308600	mitogenome
Boletus subvelutipes	MW308604	mitogenome
Butyriboletus hainanensis	OR438787	mitogenome
Butyriboletus roseoflavus	MZ202357	mitogenome
Caloboletus calopus	MW308602	mitogenome
Chroogomphus rutilus	MZ151416	mitogenome
Coniophora olivacea	SRR4171236	mitogenome
Coniophora puteana	SRR3927427	mitogenome
Lanmaoa macrocarpa	OR004349	mitogenome
Neoboletus brunneissimus	MW308605	mitogenome
Neoboletus magnificus	MW308603	mitogenome
Neoboletus obscureumbrinus	MW308607	mitogenome
Paxillus involutus	MK993563	mitogenome
Paxillus rubicundulus	MK993564	mitogenome
Phlebopus portentosus	MK571437	mitogenome
Pisolithus microcarpus	MT577034	mitogenome
Pisolithus tinctorius	MT577035	mitogenome
Pulveroboletus ravenelii	OM405130	mitogenome
Retiboletus ornatipes	MW308601	mitogenome
Rhizopogon salebrosus	MH794152	mitogenome
Rhizopogon vinicolor	MH794153	mitogenome
Strobilomyces alpinus	H2022S10	mitogenome
Strobilomyces confusus	SRR28540078	mitogenome
Strobilomyces dryophilus	SRR28540241	mitogenome
Strobilomyces echinocephalus	SRR28540251	mitogenome
Strobilomyces sp.	SRR28540220	mitogenome
Tylopilus brunneirubens	OR619662	mitogenome
Tylopilus plumbeoviolaceoides	MW660363	mitogenome
Xerocomus impolitus	MW648990	mitogenome
Xerocomus impolitus	MW660364	mitogenome
Xerocomus impolitus	MZ261925	mitogenome
Lactarius deliciosus	MH319478	mitogenome
Russula compacta	MH138072	mitogenome
Alpova diplophloeus	DQ384577	nrDNA
Astraeus hygrometricus	AB985500	nrDNA
Astraeus sirindhorniae	NR_154669	nrDNA
Aureoboletus aff. thibetanus	AB973720	nrDNA
Aureoboletus mirabilis	DQ384578	nrDNA
Boletellus obscurococcineus	AB973723	nrDNA
Boletus aereus	KC261824	nrDNA
Boletus aestivalis	EU554661	nrDNA
Boletus aff. pseudocalopus	AB973719	nrDNA
Boletus appendiculatus	KJ419922	nrDNA
Boletus botryoides	NR_153605	nrDNA
Boletus brunneotomentosus	NR_185411	nrDNA
Boletus cf. rubellus	AB211279	nrDNA
Boletus coniferarum	EF530923	nrDNA
Boletus edulis	AB821458	nrDNA
Boletus erythropus	KM198314	nrDNA
Boletus fechtneri	KJ419929	nrDNA
Boletus hiratsukae	KC422621	nrDNA
Boletus mirabilis	AF335451	nrDNA
Boletus pinophilus	KC422601	nrDNA
Boletus projectelloides	NR_175142	nrDNA
Boletus pruinatus	AJ889933	nrDNA
Boletus pseudoregius	KJ419926	nrDNA
Boletus reticulatus	AB821460	nrDNA
Boletus roseogriseus	KJ419928	nrDNA
Boletus rubriceps	KC900411	nrDNA
Boletus rubripes	KC184487	nrDNA
Boletus subappendiculatus	KJ419921	nrDNA
Boletus umbrinipileus	NR_153604	nrDNA
Boletus xanthopus	KM198311	nrDNA
Butyriboletus abieticola	KC184418	nrDNA
Butyriboletus autumniregius	KC184430	nrDNA
Butyriboletus brunneus	KC184471	nrDNA
Butyriboletus persolidus	KC184441	nrDNA
Butyriboletus primiregius	KC184453	nrDNA
Butyriboletus pseudoregius	KC184458	nrDNA
Butyriboletus querciregius	KC184461	nrDNA
Butyriboletus regius	KC184462	nrDNA
Butyriboletus roseoflavus	KC184436	nrDNA
Butyriboletus subappendiculatus	KC584791	nrDNA
Caloboletus frustosus	KC812281	nrDNA
Caloboletus rubripes	KC812296	nrDNA
Chalciporus piperatus	AF335457	nrDNA
Chroogomphus leptocystis	FJ157000	nrDNA
Chroogomphus tomentosus	HM240518	nrDNA
Chroogomphus vinicolor	FJ845402	nrDNA
Coniophora marmorata	AM946632	nrDNA
Coniophora olivacea	SRR4171236its	nrDNA
Coniophora opuntiae	FJ790314	nrDNA
Coniophora puteana	AM946631	nrDNA
Coniophora puteana	SRR3927427its	nrDNA
Fistulinella olivaceoalba	NR_163311	nrDNA
Gomphidius borealis	AY077469	nrDNA
Gomphidius oregonensis	KC581306	nrDNA
Gomphidius smithii	EF530941	nrDNA
Gomphidius subroseus	DQ384576	nrDNA
Gyroporus longicystidiatus	AB973746	nrDNA
Hygrophoropsis aurantiaca	KP454025	nrDNA
Paxillus involutus	HQ604826	nrDNA
Phylloporus rubiginosus	NR_120025	nrDNA
Rhizopogon flavidus	NR_158904	nrDNA
Rhizopogon occidentalis	DQ822821	nrDNA
Rhizopogon smithii	AF158017	nrDNA
Serpula himantioides	AM946630	nrDNA
Serpula lacrymans	AM946629	nrDNA
Strobilomyces alpinus	H2022S10its	nrDNA
Strobilomyces confusus	SRR28540078its	nrDNA
Strobilomyces dryophilus	SRR28540241its	nrDNA
Strobilomyces echinocephalus	SRR28540251its	nrDNA
Strobilomyces sp.	SRR28540220its	nrDNA
Suillus bovinus	AB036902	nrDNA
Suillus brevipes	FJ845440	nrDNA
Suillus caerulescens	EU486453	nrDNA
Suillus flavidus	FJ845439	nrDNA
Suillus lakei	KJ146731	nrDNA
Suillus luteus	FJ236030	nrDNA
Suillus tomentosus	FJ845441	nrDNA
Tremellogaster surinamensis	EU718127	nrDNA
Tylopilus aff. ballouii	AB973734	nrDNA
Tylopilus balloui	AB973733	nrDNA
Xerocomellus zelleri	KC581337	nrDNA
Xerocomus chrysenteron	AF402139	nrDNA
Xerocomus pruinatus	AF402140	nrDNA
Xerocomus subtomentosus	DQ131632	nrDNA
Xerocomus zelleri	DQ822794	nrDNA
Lactarius deliciosus	DQ922484	nrDNA
Russula compacta	EU598157	nrDNA

## Sheet: Table S2
Table S2. Number and types of SSRs found in the five Strobilomyces mitogenomes.
Species	SSR type	Total number
Strobilomyces alpinus	A/T	3
Strobilomyces alpinus	AT/AT	1
Strobilomyces alpinus	AAG/CTT	1
Strobilomyces alpinus	AAT/ATT	9
Strobilomyces alpinus	AAAC/GTTT	1
Strobilomyces alpinus	AAAT/ATTT	8
Strobilomyces alpinus	AATT/AATT	4
Strobilomyces alpinus	AAAAC/GTTTT	1
Strobilomyces alpinus	AAAAT/ATTTT	1
Strobilomyces alpinus	AAAGG/CCTTT	1
Strobilomyces confusus	A/T	16
Strobilomyces confusus	AT/AT	2
Strobilomyces confusus	AAT/ATT	8
Strobilomyces confusus	AAAT/ATTT	6
Strobilomyces confusus	AATT/AATT	5
Strobilomyces confusus	AAAGG/CCTTT	1
Strobilomyces confusus	AATAT/ATATT	1
Strobilomyces confusus	AAAAAT/ATTTTT	1
Strobilomyces dryophilus	A/T	13
Strobilomyces dryophilus	AT/AT	1
Strobilomyces dryophilus	AAG/CTT	1
Strobilomyces dryophilus	AAT/ATT	8
Strobilomyces dryophilus	AAAT/ATTT	7
Strobilomyces dryophilus	AATT/AATT	5
Strobilomyces dryophilus	AAAAT/ATTTT	1
Strobilomyces dryophilus	AAAGG/CCTTT	1
Strobilomyces dryophilus	AAATAT/ATATTT	1
Strobilomyces echinocephalus	A/T	20
Strobilomyces echinocephalus	AT/AT	3
Strobilomyces echinocephalus	AAG/CTT	1
Strobilomyces echinocephalus	AAT/ATT	8
Strobilomyces echinocephalus	AAAT/ATTT	9
Strobilomyces echinocephalus	AATT/AATT	5
Strobilomyces echinocephalus	AAAAT/ATTTT	2
Strobilomyces echinocephalus	AAAGG/CCTTT	1
Strobilomyces sp.	A/T	8
Strobilomyces sp.	C/G	1
Strobilomyces sp.	AT/AT	1
Strobilomyces sp.	AAT/ATT	7
Strobilomyces sp.	AAAT/ATTT	6
Strobilomyces sp.	AATT/AATT	5
Strobilomyces sp.	AAAAT/ATTTT	1
Strobilomyces sp.	AAAGG/CCTTT	1
Strobilomyces sp.	AATAT/ATATT	1

## Sheet: Table S3
Table S3. Number of interspersed repetitive sequences in the five Strobilomyces mitogenomes.
Species	Length	Type
Strobilomyces alpinus	49	P
Strobilomyces alpinus	38	P
Strobilomyces alpinus	32	F
Strobilomyces alpinus	34	P
Strobilomyces alpinus	31	R
Strobilomyces alpinus	31	R
Strobilomyces alpinus	32	P
Strobilomyces alpinus	31	C
Strobilomyces alpinus	31	F
Strobilomyces alpinus	31	P
Strobilomyces alpinus	30	F
Strobilomyces alpinus	30	P
Strobilomyces alpinus	30	P
Strobilomyces alpinus	30	P
Strobilomyces alpinus	30	P
Strobilomyces alpinus	30	P
Strobilomyces alpinus	30	F
Strobilomyces confusus	76	P
Strobilomyces confusus	73	F
Strobilomyces confusus	68	F
Strobilomyces confusus	65	F
Strobilomyces confusus	52	P
Strobilomyces confusus	56	F
Strobilomyces confusus	42	F
Strobilomyces confusus	41	F
Strobilomyces confusus	42	F
Strobilomyces confusus	45	F
Strobilomyces confusus	36	F
Strobilomyces confusus	35	R
Strobilomyces confusus	32	F
Strobilomyces confusus	33	F
Strobilomyces confusus	30	P
Strobilomyces confusus	31	P
Strobilomyces confusus	31	P
Strobilomyces confusus	31	P
Strobilomyces confusus	31	F
Strobilomyces confusus	30	P
Strobilomyces confusus	30	F
Strobilomyces confusus	30	P
Strobilomyces confusus	30	C
Strobilomyces confusus	30	C
Strobilomyces confusus	30	P
Strobilomyces dryophilus	35	R
Strobilomyces dryophilus	39	R
Strobilomyces dryophilus	39	F
Strobilomyces dryophilus	38	P
Strobilomyces dryophilus	31	F
Strobilomyces dryophilus	31	F
Strobilomyces dryophilus	33	P
Strobilomyces dryophilus	30	F
Strobilomyces dryophilus	32	P
Strobilomyces dryophilus	31	F
Strobilomyces dryophilus	30	P
Strobilomyces dryophilus	30	C
Strobilomyces echinocephalus	78	P
Strobilomyces echinocephalus	32	R
Strobilomyces echinocephalus	30	F
Strobilomyces echinocephalus	30	P
Strobilomyces echinocephalus	30	C
Strobilomyces echinocephalus	31	F
Strobilomyces echinocephalus	30	P
Strobilomyces sp.	56	F
Strobilomyces sp.	42	F
Strobilomyces sp.	44	F
Strobilomyces sp.	42	F
Strobilomyces sp.	34	P
Strobilomyces sp.	41	F
Strobilomyces sp.	31	F
Strobilomyces sp.	38	F
Strobilomyces sp.	38	F
Strobilomyces sp.	35	F
Strobilomyces sp.	31	F
Strobilomyces sp.	36	F
Strobilomyces sp.	36	F
Strobilomyces sp.	32	P
Strobilomyces sp.	34	F
Strobilomyces sp.	34	P
Strobilomyces sp.	33	F
Strobilomyces sp.	32	F
Strobilomyces sp.	32	P
Strobilomyces sp.	31	F
Strobilomyces sp.	30	P
Strobilomyces sp.	30	F
Strobilomyces sp.	30	F
Strobilomyces sp.	30	C
Strobilomyces sp.	30	F
